# Supplementary material for: Assessing the Association Between Lead Pollution and Risk of Alzheimer’s Disease by Integrating Multigenomics
Source: Front Neurosci. 2022 Jul 22;16:880105. doi: 10.3389/fnins.2022.880105 (PMC9353516; doi:10.3389/fnins.2022.880105)
Supplement: Supplementary file 1 [file Table_1.XLSX]

## Sheet: Sheet1
Table S1 The information about the GWAS results of the 14 blood lead level-related SNPs
SNP	Phenotype	Sample size	Chr	Pos (GRCh38)	Effect allele	Other allele	Region	gene	Beta	Se	P value	Eaf	Pubmed ID	Author	Year
rs10121150	Lead levels in blood	5433	9	113369415	G	A	9q32	BSPRY	-0.143	0.0331633	3e-08	0.786	25820613	Warrington NM	2015
rs116864947	Lead levels in blood	5433	7	11666159	T	C	7p21.3	THSD7A	-0.431	0.102041	3e-07	0.983	25820613	Warrington NM	2015
rs12136530	Lead levels in blood	5433	1	19434935	A	G	1p36.13	CAPZB	0.16	0.0352041	3e-06	0.793	25820613	Warrington NM	2015
rs144653651	Lead levels in blood	5433	18	12909505	A	G	18p11.21	PTPN2	0.265	0.0484694	2e-07	0.075	25820613	Warrington NM	2015
rs16968074	Lead levels in blood	5433	19	33393435	A	G	19q13.11	PEPD	0.101	0.0280612	9e-07	0.686	25820613	Warrington NM	2015
rs1805313	Lead levels in blood	5433	9	113388911	A	G	9q32	ALAD	0.142	0.0270408	4e-14	0.683	25820613	Warrington NM	2015
rs2662776	Lead levels in blood	5433	1	163195239	A	G	1q23.3	RGS5	0.066	0.0260204	3e-06	0.467	25820613	Warrington NM	2015
rs60580184	Lead levels in blood	5433	7	139166221	A	G	7q34	TTC26	0.34	0.0816327	1e-07	0.025	25820613	Warrington NM	2015
rs6462018	Lead levels in blood	5433	7	27479499	G	A	7p15.2	EVX1	-0.084	0.0270408	4e-06	0.504	25820613	Warrington NM	2015
rs76153987	Lead levels in blood	5433	3	9173133	T	C	3p25.3	SRGAP3	-0.195	0.0602041	4e-06	0.05	25820613	Warrington NM	2015
rs79019069	Lead levels in blood	5433	3	148763236	A	G	3q24	AGTR1	0.276	0.0867347	2e-06	0.974	25820613	Warrington NM	2015
rs798338	Lead levels in blood	5433	7	78287721	A	C	7q21.11	MAGI2	-0.111	0.0270408	4e-06	0.354	25820613	Warrington NM	2015
rs8177812	Lead levels in blood	5433	9	113389247	A	G	9q32	ALAD	0.131	0.0459184	2e-06	0.122	25820613	Warrington NM	2015
rs9863067	Lead levels in blood	5433	3	84098292	C	G	3p12.1	GBE1	0.194	0.0433673	1e-06	0.904	25820613	Warrington NM	2015
